# Supplementary material for: Tracking defined microbial communities by multicolor flow cytometry reveals tradeoffs between productivity and diversity
Source: Front Microbiol. 2023 Jan 5;13:910390. doi: 10.3389/fmicb.2022.910390 (PMC9849913; doi:10.3389/fmicb.2022.910390)
Supplement: SUPPLEMENTARY TABLE 1 — List of bacterial strains used in this study. [file Table_1.xlsx]

## Sheet: Sheet1
Bacterial Strain	Acronym	Unique Identifier	mCherry Expression	GFP Expression
Bacteroides eggerthii	Be	ATCC 27754	None	None
Bacteroides fragilis	Bf	ATCC 25285	Medium	None
Bacteroides ovatus	Bo	ATCC 8483	None	Medium
Bacteroides thetaiotaomicron	Bt	ATCC 29148	None	High
Bacteroides uniformis	Bu	ATCC 8492	Medium	Medium
Bacteroides vulgatus	Bv	ATCC 8482	Medium	High
