# Supplementary material for: Tracking defined microbial communities by multicolor flow cytometry reveals tradeoffs between productivity and diversity
Source: Front Microbiol. 2023 Jan 5;13:910390. doi: 10.3389/fmicb.2022.910390 (PMC9849913; doi:10.3389/fmicb.2022.910390)
Supplement: SUPPLEMENTARY TABLE 2 — List of carbohydrates or supplements used in growth assays in this study. NA indicates “Not Applicable.” [file Table_2.xlsx]

## Sheet: Sheet1
Minimal Media Supplement	Substrate Complexity	Substrate Type	Vendor Source	Catalog Number
Arabinose	Simple	Monosaccharide	Sigma-Aldrich	A3256
Fructose	Simple	Monosaccharide	Amresco	0226
Galactose	Simple	Monosaccharide	Sigma-Aldrich	G0750
Glucose	Simple	Monosaccharide	EMD	DX0145
Glucuronic Acid	Simple	Monosaccharide	Sigma-Aldrich	G5269
Mannose	Simple	Monosaccharide	Sigma-Aldrich	M6020
N-acetyl-glucosamine	Simple	Monosaccharide	Amresco	K250
Rhamnose	Simple	Monosaccharide	Sigma-Aldrich	W373011
Cellobiose	Simple	Disaccharide	BD Bacto	216010
Maltose	Simple	Disaccharide	Amresco	1B1184
Sucrose	Simple	Disaccharide	Sigma-Aldrich	S-9378
Arabinogalactan	Complex	Polysaccharide	Spectrum	A1333
Amylopectin	Complex	Polysaccharide	Sigma-Aldrich	10120
Chitin	Complex	Polysaccharide	Sigma-Aldrich	C7170
Galactomannan (Guar)	Complex	Polysaccharide	Sigma-Aldrich	G4129
Galactomannan (Locust)	Complex	Polysaccharide	Sigma-Aldrich	G0753
Glucomannan	Complex	Polysaccharide	Konjac Foods	NA
FOS (Chicory)	Complex	Polysaccharide	Sigma-Aldrich	F8052
FOS (F97)	Complex	Polysaccharide	Cargill	NA
FOS (Instant)	Complex	Polysaccharide	Cargill	NA
FOS (L90)	Complex	Polysaccharide	Cargill	NA
FOS (XL)	Complex	Polysaccharide	Cargill	NA
Inulin (Alfa Aesar)	Complex	Polysaccharide	Alfa Aesar	A18425
Inulin (Sigma)	Complex	Polysaccharide	Sigma-Aldrich	I3754
Laminarin	Complex	Polysaccharide	TCI Chemicals	L0088
Mucin (Porcine)	Complex	Polysaccharide	Sigma-Aldrich	M2378
Pectin (Apple)	Complex	Polysaccharide	Sigma-Aldrich	93854
Pectin (Citrus)	Complex	Polysaccharide	Sigma-Aldrich	P9135
Pullulan	Complex	Polysaccharide	Sigma-Aldrich	P4516
Starch (Rice)	Complex	Polysaccharide	Spectrum	C1557
Xylan	Complex	Polysaccharide	Megazyme	P-XYLNBE
